# Supplementary material for: CNN-Optimized Electrospun TPE/PVDF Nanofiber Membranes for Enhanced Temperature and Pressure Sensing
Source: Polymers (Basel). 2024 Aug 27;16(17):2423. doi: 10.3390/polym16172423 (PMC11397329; doi:10.3390/polym16172423)
Supplement: Supplementary file 1 [file polymers-16-02423-s001.zip]

Archive with 1 entries (1 files):
- polymers-3140813-supplementary.pdf
